# Supplementary material for: Miniature coiled artificial muscle for wireless soft medical devices
Source: Sci Adv. 2022 Mar 11;8(10):eabm5616. doi: 10.1126/sciadv.abm5616 (PMC8916729; doi:10.1126/sciadv.abm5616)
Supplement: Supplementary file 2 — Movies S1 to S12 [file sciadv.abm5616_movies_s1_to_s12.zip]

Archive with 12 entries (12 files):
- sciadv.abm5616_movie_s1.mp4
- sciadv.abm5616_movie_s2.mp4
- sciadv.abm5616_movie_s3.mp4
- sciadv.abm5616_movie_s4.mp4
- sciadv.abm5616_movie_s5.mp4
- sciadv.abm5616_movie_s6.mp4
- sciadv.abm5616_movie_s7.mp4
- sciadv.abm5616_movie_s8.mp4
- sciadv.abm5616_movie_s9.mp4
- sciadv.abm5616_movie_s10.mp4
- sciadv.abm5616_movie_s11.mp4
- sciadv.abm5616_movie_s12.mp4
